# Supplementary material for: Discovery of Seven ROS-Sensitive Immune Checkpoints and 46 Ligands Mediating Immune Suppression Through T cell-APC Networks
Source: J Cancer. 2026 Jan 14;17(2):439–56. doi: 10.7150/jca.128083 (PMC12825432; doi:10.7150/jca.128083)
Supplement: Supplementary file 2 — Supplementary table 1. [file jcav17p0439s2.xlsx]

## Sheet: Sheet1
Novel Immune Checkpoint	Human Treg	Human T cell	Mouse Treg	Mouse T Cell	Note
CEP55	Enriched	Detected (Low/Sub-specific)	Detected	Detected	Treg-enriched in human
CD38	Detected	Detected	Detected	Low expression	NK-enriched in human
EHD4	Medium Enriched	Detected (Low/Sub-specific)	Detected	Detected	Monocyte-enriched in human
CD200R1	Detected (Low/Sub-specific)	Detected (Low/Sub-specific)	Detected	Detected	Basophil-enriched in human
PRC1	Detected	Detected (Low/Sub-specific)	Detected	Detected	Basophil-enriched in human
RAPH1	Detected (Low/Sub-specific)	Detected (Low/Sub-specific)	Detected	Detected	Monocyte-enriched in human
CD86	Detected (Low/Sub-specific)	Detected (Low/Sub-specific)	Detected	Detected	Monocyte-enriched in human

## Sheet: Sheet2
Novel IC Ligands	Human APC	Mouse APC
CEP55	DC	B cell, Macrophage, DC
OGT	B cell, DC, Monocyte	B cell, Macrophage, DC, Monocyte
FLOT1	B cell, DC, Monocyte	B cell, Macrophage, DC, Monocyte
BRK1	B cell, DC, Monocyte	B cell, Macrophage, DC, Monocyte
TSG101	B cell, DC, Monocyte	B cell, Macrophage, DC, Monocyte
TJP2	DC, Monocyte	B cell, Macrophage, DC, Monocyte
LIMA1	B cell, DC, Monocyte	Macrophage, DC
GRAMD1B	B cell, DC, Monocyte	B cell, Macrophage, DC, Monocyte
SYNC	B cell, DC, Monocyte	B cell, Macrophage, DC, Monocyte
SRC	B cell, DC, Monocyte	B cell, Macrophage, DC, Monocyte
CD4	DC, Monocyte	DC,Macrophage
ESCO2	B cell, DC, Monocyte	B cell, Macrophage, DC, Monocyte
ANXA2	B cell, DC, Monocyte	B cell, Macrophage, DC, Monocyte
PRC1	B cell, DC, Monocyte	B cell, Macrophage, DC, Monocyte
GAPDH	B cell, DC, Monocyte	B cell, Macrophage, DC, Monocyte
CDH1	DC	DC,Macrophage
RNF149	B cell, DC, Monocyte	B cell, Macrophage, DC, Monocyte
EHD3	B cell, DC, Monocyte	B cell, Macrophage, DC
RPL36AL	B cell, DC, Monocyte	B cell, Macrophage, DC, Monocyte
MCAM	B cell	Macrophage
AHNAK	B cell, DC, Monocyte	B cell, Macrophage, DC
FASN	B cell, DC, Monocyte	B cell, Macrophage, DC, Monocyte
EHD1	B cell, DC, Monocyte	B cell, Macrophage, DC, Monocyte
CD3E	B cell, DC	Macrophage, DC, Monocyte
MYH11	B cell, DC	B cell, Macrophage
ENO1	B cell, DC, Monocyte	B cell, Macrophage, DC, Monocyte
HERC2	B cell, DC, Monocyte	B cell, Macrophage, DC, Monocyte
FLNA	B cell, DC, Monocyte	B cell, Macrophage, DC, Monocyte
C1QBP	B cell, DC, Monocyte	B cell, Macrophage, DC, Monocyte
NRAS	B cell, DC, Monocyte	B cell, Macrophage, DC, Monocyte
DHRS7B	B cell, DC, Monocyte	B cell, Macrophage, DC, Monocyte
PPP1CA	B cell, DC, Monocyte	B cell, Macrophage, DC, Monocyte
ESYT2	B cell, DC, Monocyte	B cell, Macrophage, DC, Monocyte
CCT3	B cell, DC, Monocyte	B cell, Macrophage, DC, Monocyte
ITK	T cell-biased	B cell, Macrophage, Monocyte
XIAP	B cell, DC, Monocyte	B cell, Macrophage, DC, Monocyte
KLC2	B cell, DC, Monocyte	B cell, Macrophage, DC, Monocyte
RND1	B cell, DC	Macrophage, DC
GNAS	B cell, DC, Monocyte	B cell, Macrophage, DC, Monocyte
SLC2A12	DC, Monocyte	B cell, DC, Monocyte
EFCAB7	B cell, DC, Monocyte	B cell, Macrophage, DC, Monocyte
WDR1	B cell, DC, Monocyte	B cell, Macrophage, DC, Monocyte
SHANK2	B cell	B cell, Macrophage, DC, Monocyte
CTTN	DC	Macrophage, DC, Monocyte
PCDH1	NK-biased	B cell, Macrophage, DC, Monocyte
PVR	B cell, DC, Monocyte	B cell, Macrophage, DC, Monocyte
